# Supplementary material for: A flax fibre proteome: identification of proteins enriched in bast fibres
Source: BMC Plant Biol. 2008 Apr 30;8:52. doi: 10.1186/1471-2229-8-52 (PMC2408578; doi:10.1186/1471-2229-8-52)
Supplement: Additional file 1 — Additional information (e.g. peptide sequences; Mr, pI of database matches, PFAM domains) on spot identifications that was not otherwise conveyed in Table 1. [file 1471-2229-8-52-S1.xls]

## Sheet: Sheet1
Supplemental Table 1.		Additional information Supplemental to Table 1 from Hotte and Deyholos, 2008.
Note: mean ratio of signal intensities shown is in linear scale and is positive if spot volume was more abundant in fibre
	as compared to non-fibre. Conversely, a negative sign indicates spot volume was more abundant in non-fibre
Spot #	Functional category	best database match		Genbank ID or accession	EC	PFAM	PFAM	mean ratio	p-value	Mowse score	Peptides matched	Mr/pI	Peptide sequence
				number of database match	number of database match	domain or family of database match	domain or family of database match				matched	of database match
1	ATPase	plamsma membrane-associated AAA-ATPase [Glycine max]		gi|86212372		CDC48_N; AAA; AAA	PF02359; PF00004; PF00004	1.56	0.24	322	10	91/5.18	DTHGYVGADLAALCTEAALQCIR
													LQLFR
													ELVELPLR
													GILLYGPPGSGK
													LAGESESNLR
													NAPSIIFIDEIDSIAPK
													EIDIGVPDEVGR
													DFSTAILER
													GVLFYGPPGCGK
													LDQLIYIPLPDEDSR
2	primary carbon & energy	cytoplasmic aconitate hydratase [Arabidopsis thaliana]		gi|4586021	4.2.1.3	Aconitase; Aconitase_C	PF00330; PF00694	1.53	0.14	64	2	99/5.79	ILLESAIR
													TSLAPGSGVVTK
3	primary carbon & energy	cytoplasmic aconitate hydratase [Arabidopsis thaliana]		gi|4586021	4.2.1.3	Aconitase; Aconitase_C	PF00330; PF00694	1.47	0.08	68	2	99/5.79	ILLESAIR
													TSLAPGSGVVTK
4	protein & amino acid	elongation factor EF-2 [Arabidopsis thaliana]		gi|6056373		GTP_EFTU; GTP_EFTU_D2; EFG_IV; EFG_C	PF00009; PF03144; PF03764; PF00679	2.48	0.02	40	3	95/5.89	LWGENFFDPATRK
													FSVSPVVR
													GGGQVIPTAR
5	cytoskeleton	unconventional myosin heavy chain, putative, expressed [Oryza sativa]		gi|108710464		Myosin_N; Myosin_head; Myosin_head; DIL	PF02736; PF00063; PF00063; PF01843	2.5	0.05	46	2	171/8.3	MAARETGALK
													FEGAEK
6	cytoskeleton	myosin heavy chain PCR43 - [Arabidopsis thaliana]		gi|42561814		Myosin_N; Myosin_head; DIL	PF02736; PF00063; PF01843	3.56	0.01	48	2	181/9.13	MAARETGALK
													SKFHLK
7	ATPase	transitional endoplasmic reticulum ATPase [Arabidopsis thaliana]		gi|7378614		CDC48_2; AAA; AAA	PF02933; PF00004; PF00004	1.15	0.65	101	4	94/5.37	DFSTAILER
													ELVELPLR
													GILLYGPPGSGK
													LAGESESNLR
7	ATPase	ClpC protease [Spinacia oleracea]		gi|4105131	3.4.-.-	Clp_N; Clp_N; AAA; UVR;AAA_2	PF02861; PF02861; PF00004; PF02151; PF07724			81	4	94/5.37	TAIAEGLAQR
													AIDLIDEAGSR
													SLVTEELK
													EIELQVTER
8	protein & amino acid	CLPC; ATP binding / ATPase [Arabidopsis thaliana]		gi|18423214	3.4.-.-	Clp_N; Clp_N; AAA; UVR;AAA_2	PF02861; PF02861; PF00004; PF02151; PF07724	-1.68	0.06	286	11	104/6.36	LIGSPPGYVGYTEGGQLTEAVR
													VLELSLEEAR
													TAIAEGLAQR
													IASGDVPETIEGK
													AIDLIDEAGSR
													NPNRPIASFIFSGPTGVGK
													GSGFVAVEIPFTPR
													IGFDLDYDEK
													SLVTEELK
													LLEDSMAEK
													VPEPSVDETIQILK
9	1C	methionine synthase [Solanum tuberosum]		gi|8439545	2.1.1.13	Meth_synt_1; Meth_synt_2	PF08267; PF01717	2.04	0	222	6	85/5.93	FALESFWDGK
													TLDLVK
													SWLAFAAQK
													VVEVNALAK
													YGAGIGPGVYDIHSPR
													IPSTEEIADR
10	1C	methionine synthase [Solanum tuberosum]		gi|8439545	2.1.1.13	Meth_synt_1; Meth_synt_2	PF08267; PF01717	2.15	0	105	3	85/5.93	FALESFWDGK
													VVEVNALAK
													IPSTEEIADR
11	protein & amino acid	heat shock protein 83 [Ipomoea nil]		gi|1708314		HATPase_c; HSP90	PF02518; PF00183	1.7	0.01	312	10	81/4.95	ADLVNNLGTIAR
													EDQLEYLEER
													EEYASFYK
													AILFVPK
													APFDLFDTR
													FYEAFSK
													LADLLR
													DIYYITGESK
													AVENSPFLER
													ELISNSSDALDK
12	CW polysaccharides	beta-galactosidase [Oryza sativa]		gi|115437888	3.2.1.23	Glyco_hydro_35; Gal_Lectin	PF01301; PF02140	8.36	0	43	3	93/5.59	GQIWINGQGIGR
													WYHVPR
													VVQQAGLYVNLR
13	CW polysaccharides	beta-galactosidase [Cicer arietinum]		gi|3641863	3.2.1.23	Glyco_hydro_35	PF01301	8.91	0	42	2	82/8.47	STPQMWPDLIQK
													VVQQAGLYVNLR
14	CW polysaccharides	beta-galactosidase [Cicer arietinum]		gi|3641863	3.2.1.23	Glyco_hydro_35	PF01301	5.4	0	105	5	82/8.47	ESLTR
													STPQMWPDLIQK
													FDLVK
													VVQQAGLYVNLR
													GQIWINGQGIGR
15	CW polysaccharides	beta-galactosidase [Cicer arietinum]		gi|3641863	3.2.1.23	Glyco_hydro_35	PF01301	8.75	0	96	5	82/8.47	FDLVK
													VVQQAGLYVNLR
													GQIWINGQGIGR
													KQPLTWYK
													QPLTWYK
16	CW polysaccharides	putative beta-galactosidase [Oryza sativa]		gi|34913072	3.2.1.23	Glyco_hydro_35; Gal_Lectin	PF01301; PF02140	9.34	0	72	4	93/5.95	WYHVPR
													GQIWINGQGIGR
													AGLYVNLR
													IVNMMK
17	primary carbon & energy	beta-amylase [Triticum aestivum]		gi|1771782	3.2.1.2	Glyco_hydro_14	PF01373	8.76	0	46	2	57/5.24	LSNELLEGQNYATFQTFVEK
													ILDEANK
18	CW polysaccharides	MUM4 (MUCILAGE-MODIFIED 4); catalytic [Arabidopsis thaliana]		gi|42562732	1.1.1.-	Epimerase	PF01370	4.09	0	57	2	76/6.04	IVVLDK
													LDYCSDLK
19	CW polysaccharides	rhamnose biosynthetic enzyme 1, putative, expressed [Oryza sativa]		gi|108707484	1.1.1.-	Epimerase	PF01370	6.56	0	100	6	77/6.5	IVVLDK
													SYGLPVITTR
													FVENRPFNDQR
													FLIYGR
													QGIPYEYGK
													LDYCSNLK
20	protein & amino acid	heat shock protein 70-3 [Nicotiana tabacum]		gi|38325815		HSP70	PF00012	1.88	0.08	404	11	71/5.14	VEIIANDQGNR
													TTPSYVGFTDSER
													NQVAMNPINTVFDAK
													FSDASVQSDIK
													EIAEAFLGSTVK
													NAVVTVPAYFNDSQR
													DAGVISGLNVMR
													MVNHFVQEFK
													VQQLLQDFFNGK
													MKELESICNPIIAK
													ELESICNPIIAK
21	protein & amino acid	dnaK-type molecular chaperone hsp70 -(fragment) [Oryza sativa]		gi|62733235		HSP70	PF00012	1.67	0.11	612	13	72/5.10	VEIIANDQGNR
													TTPSYVGFTDSER
													NQVAMNPINTVFDAK
													FSDASVQSDIK
													NAVVTVPAYFNDSQR
													DAGVIAGLNVMR
													IINEPTAAAIAYGLDK
													ATAGDTHLGGEDFDNR
													MVNHFVQEFK
													ARFEELNMDLFR
													VQQLLQDFFNGK
													ELEGICNPIIAK
													EIAEAYLGTTIK
22	cytoskeleton	dynamin central region; Dynamin; Dynamin GTPase effector [Medicago truncatula]		gi|92891191		Dynamin_N; Dynamin_M; GED	PF00350; PF01031; PF02212	3.09	0.09	83	3	69/8.06	SSVLESVVGR
													LPFDR
													LELYK
23	protein & amino acid	70 kDa heat shock protein [Phaseolus vulgaris]		gi|22636		HSP70	PF00012	2.02	0.04	100	3	73/5.95	GELLVGTPAK
													IAGLDVQR
													SSGGLSEDEIEK
24	ATPase	putative vacuolar proton-ATPase [Oryza sativa]		gi|50251203		ATP-synt_ab_N; ATP-synt_ab ; ATP-synt_ab_C	PF02874; PF00006; PF00306	2.64	0.02	585	13	69/5.37	LAEMPADSGYPAYLAAR
													ITTFEDSEKESEYGYVR
													ESEYGYVR
													VGHDNLIGEIIR
													LAADTPLLTGQR
													TVISQALSK
													TTLVANTSNMPVAAR
													WAEALR
													ITTFEDSEK
													LASFYER
													EDDLNEIVQLVGK
													EDYLAQNAFTPYDK
													MGDLFYR
25	cytoskeleton	dynamin-like protein [Arabidopsis thaliana],		gi|21593776		Dynamin_N; Dynamin_M	PF00350; PF01031	-1.03	0.77	143	4	48/7.71	SSVLESIVGK
													FTDFAAVR
													TFGVLTK
													IPGIQSLINK
26	misc	nucleolar protein NOP5, putative, expressed [Oryza sativa]		gi|108708132		NOP5NT; NOSIC; Nop	PF08156; PF08060; PF01798	1.44	0.37	47	2	63/9.07	KVVELKAFNK
													DVAMETEASGKK
27	CW polysaccharides	phosphoglucomutase, cytoplasmic 1 (Glucose phosphomutase 1) (PGM 1) [Zea mays]		gi|12585309	5.4.2.2	PGM_PMM_I; PGM_PMM_II; PGM_PMM_III; PGM_PMM_IV	PF02878; PF02879; PF02880; PF02408	1.78	0.15	170	4	63/5.46	GATIVVSGDGR
													LVTVEDIVR
													YDYENVDAGAAK
													LSGTGSVGATIR
28	CW polysaccharides	phosphoglucomutase, cytosolic [Pisum sativum]		gi|6272281	5.4.2.2	PGM_PMM_I; PGM_PMM_II; PGM_PMM_III; PGM_PMM_IV	PF02878; PF02879; PF02880; PF02408	3.72	0.02	122	5	64/5.46	GATLVVSGDGR
													LVSVEDIVR
													YDYENVDAGAAK
													YLFEDGSR
													LSGTGSVGATIR
29	protein & amino acid	chaperonin CPN60-1, mitochondrial precursor, putative, expressed [Oryza sativa]		gi|108706134		Cpn60_TCP1	PF00118	2.69	0.04	139	6	61/5.58	GVEELADAVK
													AIFAEGCK
													EIGELIAK
													VLELALK
													SIEFRDK
													IGGASEAEVSEK
30	protein & amino acid	chaperonin CPN60-1, mitochondrial precursor, putative, expressed [Oryza sativa]		gi|108706134		Cpn60_TCP1	PF00118	1.47	0.04	327	7	61/5.58	AAVEEGIVPGGGVALLYASK
													AIFAEGCK
													EIGELIAK
													VLELALK
													IGGASEAEVGEK
													GVEELADAVK
													IGVQIIQNALK
31	ATPase	ATP binding / protein binding [Arabidopsis thaliana]		gi|15221770		Cpn60_TCP1	PF00118	-1.04	0.87	100	4	52/5.46	SLAEIAVK
													AVLAVADLER
													VDIDTVEK
													SIHDALCVAR
32	protein & amino acid	chaperonin hsp60 [Arabidopsis thaliana]		gi|16221		Cpn60_TCP1	PF00118	2.07	0.02	140	4	62/5.66	EIGELIAK
													EGVITIQDGK
													IGGASEAEVGEK
													AGIIDPLK
33	misc	ferric leghemoglobin reductase [Vigna unguiculata]		gi|5823556	1.6.2.6	Pyr_redox_2; Pyr_redox_dim	PF00070; PF02852	1.59	0.2	124	4	56/8.08	GIEGLFK
													TPFTAGLGLDK
													AEEDGVACVEFIAGK
													AIDNAEGLVK
34	misc	calreticulin [Beta vulgaris subsp. vulgaris]		gi|3288109		Calreticulin	PF00262	-1.04	0.9	78	3	48/4.45	FEDGWEK
													GIQTSEDYR
													LDCGGGYMK
35	ATPase	F1 ATPase; adenosinetriphosphatase [Helianthus annuus]		gi|12986		ATP-synt_ab_N; ATP-synt_ab ; ATP-synt_ab_C	PF02874; PF00006; PF00306	1.63	0.05	143	6	56/6.02	AAELTTLLESR
													VVSVGDGIAR
													TGSIVDVPAGK
													VVDALGVPIDGR
													AVDSLVPIGR
													TAIAIDTILNQK
36	CW polysaccharides	UTP-glucose-1-phosphate uridylyltransferase (UDP-glucose pyrophosphorylase) [Pyrus pyrifolia]		gi|6136112	2.7.7.9	UDPGP	PF01704	-1.42	0.37	82	3	52/5.99	NGFINLVSR
													LNGGLGTTMGCTGPK
													LVEADALK
37	cytoskeleton	beta 1 tubulin [Zea mays]		gi|295851		Tubulin; Tubulin_C	PF00091; PF03953	1.75	0.06	161	6	51/4.82	VNVYYNEASCGR
													IREEYPDR
													FPGQLNSDLR
													NMMCAADPR
													YLTASAMFR
													EVDEQMLNVQNK
38	CW polysaccharides	UDP-glucose pyrophosphorylase [Populus tremula x Populus tremuloides]		gi|82659609	2.7.7.9	UDPGP	PF01704	-3.53	0.01	166	6	52/5.67	NKNEYCMEVTPK
													LVEADALK
													MEIIPNPK
													VLQLETAAGAAIK
													LDALLSQGK
													AIGINVPR
39	primary carbon & energy	ribulose-1,5-bisphosphate carboxylase/oxygenase large subunit [Lopezia riesenbachia]		gi|168312	4.1.1.39	RuBisCO_large_N; RuBisCO_large	PF02788; PF00016	1.46	0.25	85	2	53/6.23	DTDILAAFR
													VALEACVKAR
40	ATPase	ATP synthase beta subunit [Xyris involucrata]		gi|21684923		ATP-synt_ab_N; ATP-synt_ab ; ATP-synt_ab_C	PF02874; PF00006; PF00306	-1.97	0.08	192	4	52/5.44	AVAMSATDGLFR
													VVDLLAPYR
													IGLFGGAGVGK
													AHGGVSVFGGVGER
40	primary carbon & energy	ribulose-1,5-bisphosphate carboxylase/oxygenase large subunit [Balsamocarpon brevifolium]		gi|34821880	4.1.1.39	RuBisCO_large_N; RuBisCO_large	PF02788; PF00016			180	4		LTYYTPDYETK
													DTDILAAFR
													VALEACVQAR
													DLARHGNEIIR
41	1C	adenosylhomocysteinase (S-adenosyl-L-homocysteine hydrolase) (AdoHcyase) [Medicago sativa]		gi|1710838	3.3.1.1	AdoHcyase; AdoHcyase_NAD	PF05221; PF00670	1.61	0.1	174	5	54/5.69	DSAAVFAWK
													IVGVSEETTTGVK
													ITIKPQTDR
													SGIIVLAEGR
													VYVLPK
41	CW polysaccharides	UDP-glucose pyrophosphorylase [Astragalus membranaceus]		gi|9280626	2.7.7.9	UDPGP	PF01704			129	6	54/5.69	LDALISQGK
													VQLLEIAQVPDEHVGEFK
													LVEADALK
													AIGINVPR
													VLQLETAAGAAIK
													NGFINLVSR
42	ATPase	ATP synthase beta subunit [Nicotiana plumbaginifolia]		gi|19685		ATP-synt_ab_N; ATP-synt_ab ; ATP-synt_ab_C	PF02874; PF00006; PF00306	1.02	0.99	675	12	60/5.95	IPSAVGYQPTLATDLGGLQER
													TIAMDGTEGLVR
													VLNTGSPITVPVGR
													VVDLLAPYQR
													IGLFGGAGVGK
													TVLIMELINNVAK
													AHGGFSVFAGVGER
													EMIESGVIK
													CALVYGQMNEPPGAR
													FTQANSEVSALLGR
													VCQVIGAVVDVR
													QISELGIYPAVDPLDSTSR
43	ATPase	putative ATP synthase beta subunit [Oryza sativa]		gi|56784991		ATP-synt_ab_N; ATP-synt_ab ; ATP-synt_ab_C	PF02874; PF00006; PF00306	-1.76	0.06	307	7	46/5.33	TIAMDGTEGLVR
													VLNTGSPITVPVGR
													IMNVIGEPIDEK
													VVDLLAPYQR
													IGLFGGAGVGK
													EMIESGVIK
													VGLTGLTVAEHFR
44	primary carbon & energy	ribulose-1,5-bisphosphate carboxylase, large subunit [Diospyros whyteana]		gi|1834444	4.1.1.39	RuBisCO_large_N; RuBisCO_large	PF02788; PF00016	-6.13	0	129	5	52/6.14	LTYYTPDYETK
													DTDILAAFR
													ALPALR
													AVYECLR
													VALEACVQAR
45	primary carbon & energy	ribulose-1,5-bisphosphate carboxylase, large subunit [Hypecoum imberbe]		gi|2687483	4.1.1.39	RuBisCO_large_N; RuBisCO_large	PF02788; PF00016	-5.38	0	130	4	51/6.13	TFQGPPHGIQVER
													AVYECLR
													EITIGFVDLLR
													VALEACVQAR
46	primary carbon & energy	ribulose-1,5-bisphosphate carboxylase large subunit [Ticodendron incognitum]		gi|6983900	4.1.1.39	RuBisCO_large_N; RuBisCO_large	PF02788; PF00016	-2.92	0	232	6	52/6.1	LTYYTPDYETK
													DTDILAAFR
													AVYECLR
													NHGIAFRVLAKALR
													EITLGFVDLLR
													VALEACVQAR
47	primary carbon & energy	ribulose-1,5-bisphosphate carboxylase/oxygenase large subunit [Cladopus austro-osumiensis]		gi|1817560	4.1.1.39	RuBisCO_large_N; RuBisCO_large	PF02788; PF00016	-3.34	0	250	5	50/6.44	LTYYTPDYETK
													DTDILAAFR
													FDFCAEALYK
													EITLGFVDLLR
													VALEACVQAR
48	primary carbon & energy	enolase, isoform 1 [Hevea brasiliensis]		gi|9581744	4.2.1.11	Enolase_N; Enolase_C	PF03952; PF00113	1.09	0.65	265	7	48/5.57	AAVPSGASTGIYEALELR
													LSDGYLAR
													VQIVGDDLLVTNPK
													SCNALLLK
													VNQIGSVTESIEAVK
													YNQLLR
													IEEELGSEAVYAGANFR
													EGLELLK
													VQIVGDDLLVTNPK
													SCNALLLK
49	primary carbon & energy	enolase [Spinacia oleracea]		gi|8919731	4.2.1.11	Enolase_N; Enolase_C	PF03952; PF00113	-1.09	0.93	158	3	48/5.49	VQIVGDDLLVTNPK
													SCNALLLK
													VNQIGSVTESIEAVK
50	primary carbon & energy	enolase, isoform 1 [Hevea brasiliensis]		gi|9581744	4.2.1.11	Enolase_N; Enolase_C	PF03952; PF00113	-3.43	0.02	206	6	48/5.57	LSDGYLAR
													EGLELLK
													ISGEALKDLYK
													VQIVGDDLLVTNPK
													YNQLLR
													SCNALLLK
51	primary carbon & energy	ribulose-1,5-bisphosphate carboxylase/oxygenase [Adenanthos obovatus]		gi|4098530	4.1.1.39	RuBisCO_large_N; RuBisCO_large	PF02788; PF00016	2.83	0.04	103	4	50/6.19	LTYYTPDYETK
													PLLGCTIKPK
													AVYECLR
													GGLDFTK
52	cytoskeleton	tubulin/FtsZ family, GTPase domain, putative [Oryza sativa]		gi|62734655		Tubulin; Tubulin_C	PF00091; PF03953	1.74	0.06	367	12	50/4.81	AVFVDLEPTVIDEVR
													QLFHPEQLISGK
													EDAANNFAR
													EIVDLCLDR
													LSVDYGK
													LSVDYGKK
													YMACCLMYR
													DVNAAVATIK
													TIQFVDWCPTGFK
													FDLMYSK
													EDLAALEK
													LISQVISSLTASLR
53	1C	serine hydroxymethyltransferase [Arabidopsis thaliana]		gi|11762130	2.1.2.1	SHMT	PF00464	2.17	0.02	129	4	52/7.12	KISATSIYFESLPYK
													ISATSIYFESLPYK
													LLICGGSAYPR
													AGMIFYR
54	protein & amino acid	eukaryotic elongation factor 1A [Salsola komarovii]		gi|24371059		GTP_EFTU; GTP_EFTU_D2; GTP_EFTU_D3	PF00009; PF03144; PF03143	-2.33	0.02	227	7	50/9.15	STTTGHLIYK
													FDEIVK
													EVSSYLK
													STNLDWYK
													LPLQDVYK
													IGGIGTVPVGR
													QTVAVGVIK
55	transport & secretion	GDP dissociation inhibitor [Solanum lycopersicum]		gi|8439465		GDI	PF00996	2.04	0.13	212	5	49/5.29	VLIHTDVTK
													AVDGSFVYNK
													SPLMGLFEK
													LYAESLAR
													VVGVTSEGETAK
56	transport & secretion	GDP dissociation inhibitor [Lycopersicon esculentum]		gi|8439465		GDI	PF00996	1.88	0.08	158	4	49/5.29	AVDGSFVYNK
													LYAESLAR
													VVGVTSEGETAK
													YLNEPALDTVK
57	primary carbon & energy	fumarate hydratase 1, mitochondrial precursor, putative [Oryza sativa]		gi|108708038	4.2.1.2	Lyase_1	PF00206	2.48	0.01	83	2	54/6.93	SLQNFDIGGER
													IGYDNAAAVAK
58	primary carbon & energy	FUM1 (FUMARASE 1); catalytic/ fumarate hydratase [Arabidopsis thaliana]		gi|15226618	4.2.1.2	Lyase_1	PF00206	1.62	0.33	100	4	53/8.01	DTFGPIQVPSDK
													VNMEYGLDPTIGK
													IGYDNAAAVAK
													SLQNFDIGGER
59	primary carbon & energy	6-phosphogluconate dehydrogenase [Glycine max]		gi|2529229	1.1.1.44	NAD_binding_2; 6PGD	PF03446; PF00393	1.53	0.19	100	3	57/5.55	VIIMLVK
													YIEDILLK
													LPANLVQAQR
60	1C	methionine adenosyltransferase		gi|37051117	2.5.1.6	S-AdoMet_synt_N; S-AdoMet_synt_M; S-AdoMet_synt_C	PF00438; PF02772; PF02773	2.13	0.02	94	4	38/6.27	TQVTVEYYNDK
													EHVIKPVIPEK
													TIFHLNPSGR
													SIVANGLAR
61	protein & amino acid	26S protease regulatory subunit 6B homolog [Solanum tuberosum]		gi|1709798		AAA	PF00004	2.09	0	85	3	47/5.5	GVLLYGPPGTGK
													VVGSEFVQK
													LVFQVCTAK
62	protein & amino acid	translation initiation factor eIF-4A.8, anther-specific [Nicotiana tabacum]		gi|475221		DEAD; Helicase_C	PF00270; PF00271	1.59	0.09	262	9	47/5.57	GIYAYGFEKPSAIQQR
													GLDVIQQAQSGTGK
													ELAQQIEK
													ALGDYLGVK
													VFDMLR
													VDWLTDK
													VLITTDLLAR
													KGVAINFVTTDDER
													MLFDIQK
63	primary carbon & energy	citrate synthase [Oryza sativa]		gi|11066954	2.3.3.1	Citrate_synt	PF00285	3.72	0	123	4	53/7.71	GLSIPECQK
													LPAVASYVYR
													YYTVLFGVSR
													HLPEDPLFQLVSK
64	CW polysaccharides	beta-galactosidase [Cicer arietinum]		gi|3641863	3.2.1.23	Glyco_hydro_35	PF01301	1.15	0.51	72	2	82/8.47	FDLVK
													VVQQAGLYVNLR
65	protein & amino acid	26S proteasome subunit P45; Nucleic acid-binding, OB-fold [Medicago truncatula]		gi|92870338		AAA	PF00004	1.86	0.11	90	3	45/8.72	GVLLYGPPGTGK
													VVSSAIIDK
													LAEGFNGADLR
66	protein & amino acid	aminomethyltransferase, mitochondrial precursor (Glycine cleavage system T protein) [Flaveria trinervia]		gi|3334196	2.1.2.10	GCV_T; GCV_T_C	PF01571; PF08669	-3.65	0	67	2	45/8.87	GGAIDDSVITK
													AEGGFLGAEVILK
67	protein & amino acid	protein synthesis elongation factor-1 alpha [Hordeum vulgare subsp. vulgare]		gi|396134		GTP_EFTU; GTP_EFTU_D2; GTP_EFTU_D3	PF00009; PF03144; PF03143	1.2	0.5	54	3	49/9.15	LPLQDVYK
													IGGIGTVPVGR
													QTVAVGVIK
68	primary carbon & energy	phosphoglycerate kinase [Nicotiana tabacum]		gi|1161600	2.7.2.3	PGK	PF00162	1.17	0.56	257	4	50/8.48	ELDYLVGAVSNPK
													IGVIESLLEK
													FAVGTEAIAK
													GVTTIIGGGDSVAAVEK
69	cytoskeleton	actin [Gossypium hirsutum]		gi|32186910		Actin	PF00022	3.08	0.01	281	8	42/5.31	AGFAGDDAPR
													YPIEHGIVSNWDDMEK
													IWHHTFYNELR
													DLTDALMK
													ILTERGYMFTTTAER
													GYMFTTTAER
													NYELPDGQVITIGAER
													EITALAPSSMK
70	cytoskeleton	actin ACT7 [Arabidopsis thaliana]		gi|15242516		Actin	PF00022	1.51	0.21	459	12	42/5.31	AGFAGDDAPR
													AVFPSIVGRPR
													DAYVGDEAQSK
													GILTLK
													IWHHTFYNELR
													LDLAGR
													DLTDSLMK
													GYMFTTTAER
													NYELPDGQVITIGAER
													CDVDIR
													EITALAPSSMK
													VVAPPER
71	primary carbon & energy	phosphoglycerate kinase [Medicago truncatula]		gi|92872324	2.7.2.3	PGK	PF00162	1.72	0.06	426	7	42/5.73	AAVPTIK
													YSLKPLVPR
													LSELLGTQVK
													ELDYLVGAVSNPK
													IGVIESLLEK
													GVSLLLPTDVVIADK
													GVTTIIGGGDSVAAVEK
72	protein & amino acid	glutamine synthetase, chloroplast precursor (Glutamate--ammonia ligase) (GS2) [Zea mays]		gi|121341	6.3.1.2	Gln-synt_N; Gln-synt_C	PF03951; PF00120	-1.66	0.26	119	4	46/6.42	GGASPGFK
													AAQIFSDPK
													AILNLSLR
													HDLHISAYGEGNER
72	primary carbon & energy	ribulose-1,5-bisphosphate carboxylase/oxygenase large subunit [Schizolobium parahyba]		gi|66735801	4.1.1.39	RuBisCO_large_N	PF02788			96	3	46/6.42	YGCPLLGCTIKAK
													EITLGFVDLLR
													VALEACVQAR
73	primary carbon & energy	rubisco activase [Zantedeschia aethiopica]		gi|13430332		AAA	PF00004	-6.13	0	70	3	48/5.48	SFQCELVFAK
													VGVCTGIFR
													NFLNLPNIK
74	primary carbon & energy	rubisco activase precursor [Spinacia oleracea]		gi|170129		AAA	PF00004	-5.2	0	61	3	52/6.28	NFLNLPNIK
													SFQCELVFAK
													VGVCTGIFR
75	primary carbon & energy	phosphoglycerate kinase precursor [Solanum tuberosum]		gi|3328122	2.7.2.3	PGK	PF00162	-2.92	0.02	250	6	51/7.68	AAIPTIK
													LSELLGIQVVK
													ADDCIGPEVEK
													FLKPSVAGFLLQK
													IGVIESLLEK
													GVTTIIGGGDSVAAVEK
76	CW polysaccharides	NAD-dependent epimerase/dehydratase (UXS6) [Arabidopsis thaliana]		gi|15226950	4.1.1.-	Epimerase	PF01370	6.09	0	109	4	39/8.58	ILVTGGAGFIGSHLVDK
													FELIR
													VVSNFIAQALR
													EVLGWEPK
77	primary carbon & energy	fructose-bisphosphate aldolase [Arabidopsis thaliana]		gi|15227981	4.1.2.13	Glycolytic	PF00274	1.06	0.82	155	3	39/7.01	GILAADESTGTIGK
													VLAACYK
													AQEAFLVR
78	primary carbon & energy	unnamed protein product, putative fructose-1,6-bisphosphate aldolase [Oryza sativa]		gi|20204	4.1.2.13	Glycolytic	PF00274	2.42	0.03	102	2	39/8.5	GILAADESTGTIGK
													KVSPEVIAEYTVR
79	primary carbon & energy	fructose-bisphosphate aldolase [Arabidopsis thaliana]		gi|15227981	4.1.2.13	Glycolytic	PF00274	1.14	0.6	116	2	39/7.01	GILAADESTGTIGK
													AQEAFLVR
80	primary carbon & energy	unnamed protein product, putative fructose-bisphosphate aldolase [Oryza sativa]		gi|20204	4.1.2.13	Glycolytic	PF00274	1.25	0.04	177	3	39/8.5	GILAADESTGTIGK
													KVSPEVIAEYTVR
													VSPEVIAEYTVR
81	primary carbon & energy	rubisco activase [Spinacia oleracea]		gi|4261547		AAA	PF00004	-2.21	0.03	60	2	48/7.67	NFLNLPNIK
													SFQCELVFAK
82	primary carbon & energy	succinate-CoA ligase (GDP-forming) [Arabidopsis thaliana]		gi|15225353	6.2.1.4/5	ATP-grasp_2; Ligase_CoA	PF02222; PF00549	2.33	0.02	253	5	46/6.30	GGTSIEDLAEK
													VVDGLAPK
													LNFDDNAAFR
													CDVIASGIVNAAK
													VPVVVR
83	primary carbon & energy	glyceraldehyde-3-phosphate dehydrogenase, cytosolic [Antirrhinum majus]		gi|120666	1.2.1.9/12/13/	Gp_dh_N; Gp_dh_C	PF00044; PF02800	2.62	0.01	76	2	37/8.3	IGINGFGR
													AGIALNDNFVK
84	protein & amino acid	P0 ribosomal protein [Lupinus luteus]		gi|1143507		Ribosomal_L10; Ribosomal_60s	PF00466; PF00428	-2.46	0	155	3	35/5.07	GDSVVLMGK
													GTVEIITPVELIK
													VGSSEAALLAK
85	misc	peroxidase [Linum usitatissimum]		gi|1389835	1.11.1.-	peroxidase	PF00141	2.44	0.03	214	7	39/8.07	LESIITK
													DIGQAAGLLR
													IIDDLR
													VVSCSDIVALAAR
													DSVVLSGGPK
													YQVALGR
													SPNVFDNK
86	primary carbon & energy	glyceraldehyde-3-phosphate dehydrogenase, cytosolic [Taxus baccata]		gi|3023813	1.2.1.9/12/13/	Gp_dh_N; Gp_dh_C	PF00044; PF02800	1.12	0.49	71	3	37/6.41	IGINGFGR
													VVISAPSK
													AGIALNDNFVK
87	primary carbon & energy	glyceraldehyde-3-phosphate dehydrogenase [Populus maximowiczii x Populus nigra]		gi|74419004	1.2.1.9/12/13/	Gp_dh_N; Gp_dh_C	PF00044; PF02800	3.78	0	215	6	37/7.67	IGINGFGR
													KVVISAPSK
													VVISAPSK
													DAPMFVVGVNEK
													LTGMSFR
													AGIALNDNFVK
88	CW polysaccharides	probable UDP-glucose 4-epimerase At4g10960 (UDP-galactose 4-epimerase) [Arabidopsis thaliana]		gi|12643850	5.1.3.2	Epimerase	PF01370	-1.1	0.84	60	2	39/5.52	FDAVIHFAGLK
													LFIEEICR
89	protein & amino acid	glutamate-ammonia ligase, cytosolic [Arabidopsis thaliana]		gi|99698	6.3.1.2	Gln-synt_N; Gln-synt_C	PF03951; PF00120	1.23	0.5	65	3	41/5.40	IFSHPDVAK
													DIVDAHYK
													GYFEDR
89	misc	type IIIa membrane protein cp-wap13 [Vigna unguiculata]		gi|2218152		RGP	PF03214			58	3	41/5.40	ASCISFK
													YVDAVLTIPK
													ASNPFVNLK
90	primary carbon & energy	unnamed protein product, putative malate dehydrogenase [Citrullus lanatus var. lanatus].		gi|18297	1.1.1.37/38/39	Ldh_1_N; Ldh_1_C	PF00056; PF02866	1.64	0.17	241	4	36/8.88	ALEGSDVVIIPAGVPR
													DDLFNINAGIVK
													LFGVTTLDVVR
													TQDGGTEVVEAK
91	primary carbon & energy	unnamed protein product, putative malate dehydrogenase [Citrullus lanatus var. lanatus].		gi|18297	1.1.1.37/38/39	Ldh_1_N; Ldh_1_C	PF00056; PF02866	1.36	0.26	138	4	36/8.88	ALEGSDVVIIPAGVPR
													DDLFNINAGIVK
													LFGVTTLDVVR
													TQDGGTEVVEAK
92	primary carbon & energy	malate dehydrogenase, cytosolic [Cicer arietinum]		gi|10334493	1.1.1.37/38/39	Ldh_1_N; Ldh_1_C	PF00056; PF02866	3.28	0	296	7	36/5.92	MELVDAAFPLLK
													VLVVANPANTNALILK
													EFAPSIPEK
													ALGQISER
													IVQGLSIDEFSR
													KLDLTAEELSEEK
													LDLTAEELSEEK
93	primary carbon & energy	fructokinase 1.- Zea mays (Maize).		gi|31652274	2.7.1.4/11	PfkB	PF00294	6.72	0	142	5	35/4.87	APGGAPANVAIAVSR
													LGDDEFGR
													FANACGAITTTK
													TALAFVTLK
													IVDDQSILEDEAR
94	primary carbon & energy	fructokinase 1. [Zea mays]		gi|31652274	2.7.1.4/11	PfkB	PF00294	2.2	0	154	3	35/4.87	APGGAPANVAIAVSR
													LGDDEFGR
													FANACGAITTTK
95	transport & secretion	KAB1 (POTASSIUM CHANNEL BETA SUBUNIT); oxidoreductase/ potassium channel [Arabidopsis thaliana]		gi|15219795			PF00248	8.63	0.01	132	4	37/6.97	SILQCCR
													AEEIMGQAIR
													FALENYK
													ESQIQENMK
96	primary carbon & energy	kinase/ ribokinase, potential fructokinase [Arabidopsis thaliana]		gi|15224669	2.7.1.4/11	PfkB	PF00294	1.97	0.01	208	8	35/5.31	APGGAPANVAIAVSR
													VFHYGSISLIVEPCR
													LLLVTLGEK
													FANACGAITTTK
													TALAFVTLK
													LPLWPSPEEAR
													VSDVELEFLTGSDK
													IVDDQSILEDEAR
97	misc	annexin [Arabidopsis thaliana]		gi|1429207		Annexin	PF00191	2.19	0.01	146	4	36/5.19	DALLANEATK
													SLEEDVAHHTTGDFR
													YEGDEVNMTLAK
													TGTDEGALTR
98	misc	annexin [Arabidopsis thaliana]		gi|1429207		Annexin	PF00191	4.08	0.03	71	2	36/5.19	ELSNDFER
													DALLANEATK
99	ATPase	F1-ATPase gammma subunit [Ipomoea batatas]		gi|303626		ATP-synt	PF00231	1.04	0.66	84	3	36/9.10	GLCGGINSTSVK
													NVEFDALR
													LTLTYNR
100	misc	enoyl-ACP reductase [Nicotiana tabacum]		gi|2204236	1.3.1.9	--		2.07	0.01	44	2	42/8.88	VLAFEAGR
													VNTISAGPLR
101	CW polysaccharides	GDP-4-keto-6-deoxy-D-mannose-3,5-epimerase-4-reductase [Arabidopsis thaliana]		gi|12324315	1.1.1.187	Epimerase	PF01370	2.31	0	155	3	35/6.42	GLVGSAIVR
													LLFLGSSCIYPK
													ELAELVK
102	transport & secretion	34 kDa outer mitochondrial membrane porin-like protein [Solanum tuberosum]		gi|83283993		Porin_3	PF01459	1.67		55	2	30/7.70	GPGLYSDIGK
													NITTDIK
103	transport & secretion	36kDa porin I [Solanum tuberosum]		gi|515358		Porin_3	PF01459	3.88	0	104	4	25/7.78	GPGLYSDIGK
													GPGLYSDIGKK
													KGELFLADVSTQLK
													IGLAVALKP
104	CW polysaccharides	dTDP-D-glucose 4,6-dehydratase-like [Oryza sativa]		gi|50253123	4.2.1.76	Epimerase	PF01370	3.01	0	56	2	35/5.91	FLIYGR
													NYENVCTLR
105	ATPase	vacuolar V-H+ATPase subunit E [Citrus limon]		gi|5733660		vATP-synt_E	PF01991	1.82	0.01	53	2	26/7.14	DLIVQSLLR
													LDVVFR
106	ATPase	vacuolar V-H+ATPase subunit E [Citrus limon]		gi|5733660		vATP-synt_E	PF01991	-1.05	0.82	100	4	27/7.14	DLIVQSLLR
													LKEPAVLLR
													LDVVFR
													KLPEIR
107	misc	protein kinase C inhibitor homologue [Oenothera elata subsp. hookeri]		gi|20062		14-3-3	PF00244	2.83	0	97	5	29/4.61	IISSIEQK
													LIPSAASGDSK
													VFYLK
													YLAEFK
													EAAESTLSAYK
108	misc	14-3-3 brain protein homolog [Vicia faba]		gi|695767		14-3-3	PF00244	2.65	0.01	44	3	30/4.82	NLLSVGYK
													ILSSIEQK
													YLAEFK
109	misc	guanine nucleotide regulatory protein [Vicia faba]		gi|395072		Ras	PF00071	1.54	0.31	64	2	26/6.39	LVIVGDGGTGK
													NLQYYEISAK
110	misc	NAD(P)H dependent 6'-deoxychalcone synthase; reductase [Glycine max]		gi|18728	2.3.1.170	Aldo_ket_red	PF00248	-1.06	0.82	56	3	36/6.32	EAIIEAVK
													SIAQVSLR
													ISQISQSR Phospho (ST)
111	misc	putative inorganic pyrophosphatase [Arachis hypogaea]		gi|48927683	3.6.1.1	Pyrophosphatase	PF00719	2.76	0.02	148	3	25/6.45	IFNCVVEIGK
													IIAVCADDPEYR
													FFEDYKK
112	misc	maturase K [Larrea cuneifolia]		gi|33332553		Intron_maturas2	PF01348	3.38	0.01	55	2	21/9.82	LSCVKTLAGK
													STVRALVK
113	misc	CBS (CBS (cystathionine β-synthase) domain-containing protein unknown protein [Arabidopsis thaliana]		gi|15238284		CBS	PF00571	1.6	0.1	92	2	23/9.10	VGDIMTEENK
													LNAYIQGGY
114	protein & amino acid	eukaryotic translation initiation factor 5A (EIF-5A-1) AT1G13950 [Arabidopsis thaliana]		gi|8778393		eIF-5a	PF01287	2.02	0.04	91	2	21/5.35	TYPQQAGTIR
													NGYIVIK
